# Supplementary material for: Insufficient Ablation is Associated with Atrial Fibrillation Recurrence after Combining Ablation and Left Atrial Appendage Closure
Source: Rev Cardiovasc Med. 2024 Jan 9;25(1):10. doi: 10.31083/j.rcm2501010 (PMC11262385; doi:10.31083/j.rcm2501010)
Supplement: Supplementary file 1 [file 2153-8174-25-1-010-s1.xlsx]

## Sheet: Sheet1
group	ID	sex	age	type	ablation	CHA2DS2-VASc	HAS-BLED	strategy	time	DSA time	free of AF	device	size（mm）	reccurent	fellow up	complication	（before） LVEF	（before）LAD	（before）LA（ml）	（before）BNP	（after） LVEF	（after）LAD	（after）LA（ml）	（after）BNP
one-step	B89524	F	63	PeAF	RF	6	4	RF PVI	93	13.1	857	WM	33	N	good		58	4.3	87	117	63	4.1	69	167
one-step	C23041	M	47	PeAF	RF	4	3	RF PVI	170	8.4	138	WM	33	Y	good		57	6	145	283	55	6.3	152	483
one-step	C36619	M	56	PeAF	RF	3	3	RF PVI+RL	132	9.6	436	WM	30	N	good		56	4.7	77	69	57	4.3	46	110
one-step	B89518	F	72	PeAF	RF	3	4	RF PVI	125	10	857	WM	30	N	good		61	3	49	341	62	3	40	73
one-step	C39926	M	65	PeAF	RF	3	2	RF PVI	104	8.3	91	WM	27	Y	good		59	3.8	89	367	55	4	96	732
one-step	B82084	F	67	PeAF	RF	6	4	RF PVI+RL	111	6.9	100	WM	24	Y	good		66	5.7	170	251	60	5.8	188	314
one-step	C92462	F	74	PeAF	RF	4	3	RF PVI	143	7.4	473	LAC	26	N	good		59	4.7	96	132	60	4.5	82	112
one-step	C00953	M	70	PeAF	RF	5	4	RF PVI	125	8.5	252	WM	33	Y	residual shunt		72	4.8	173	363	66	4.6	86	158
one-step	C34659	M	63	PeAF	RF	4	3	RF PVI	139	6.8	614	WM	27	N	good		61	4.5	96	256	67	4.1	64	199
one-step	C22008	M	52	PeAF	RF	4	4	RF PVI+RL	169	7.6	684	WM	27	N	good		57	4.3	70	193	57	4.2	64	243
one-step	C30954	M	70	PeAF	RF	2	2	RF PVI+RL	139	8.6	112	WM	30	Y	good		65	4.3	88	150	63	3.9	54	144
one-step	C65995	M	71	PeAF	RF	3	3	RF PVI	166	9.4	366	LAC	28	N	good		61	4.5	96	256	67	4.1	64	199
one-step	C93973	F	74	PeAF	RF	5	4	RF PVI+RL	105	9.5	322	LAC	26	N	good		57	4.3	70	193	57	4.2	64	243
one-step	C86699	M	57	PeAF	RF	4	3	RF PVI+RL	162	11.7	162	WM	24	Y	good		72	4.8	173	363	66	4.6	86	158
one-step	C94427	F	84	PeAF	Cryoballoon	6	4	CRO PVI	63	7.4	1219	WM	24	N	good		57	4.3	70	193	57	4.2	64	243
one-step	B27056	M	63	PeAF	Cryoballoon	4	4	CRO PVI	106	9.7	496	LAC	22	N	good		57	4	55	53	55	4	96	112
one-step	C57614	M	61	PeAF	Cryoballoon	6	4	CRO PVI	108	10	415	WM	27	N	good		63	4.3	86	193	57	4.2	64	243
one-step	C56830	F	70	PeAF	Cryoballoon	2	3	CRO PVI	63	9.5	171	WM	30	Y	residual shunt		68	4.7	78	80	60	4.9	99	76
one-step	D14503	F	66	PeAF	Cryoballoon	1	1	CRO PVI	101	10.2	91	WM	27	Y	good		60	4.6	67	231	61	4.6	86	207
one-step	D04028	M	56	PeAF	Cryoballoon	3	3	CRO PVI	120	7.9	114	WM	30	Y	good		58	4.1	74	121	65	4	60	108
one-step	C64937	M	60	PeAF	Cryoballoon	4	3	CRO PVI	70	8.6	115	LAC	24	Y	good		60	4.6	67	231	61	4.7	86	213
one-step	B86759	M	64	PeAF	Cryoballoon	2	3	CRO PVI	106	8	381	LAC	20	N	good		58	3.3	37	106	60	3.5	42	88
one-step	C69844	M	69	PeAF	Cryoballoon	4	4	CRO PVI	80	11.2	146	LAC	28	Y	good		60	4.6	67	231	61	4.6	86	207
one-step	C59525	M	55	PeAF	Cryoballoon	1	2	CRO PVI	77	13.1	104	LAC	28	Y	good		63	4.3	79	145	62	4.6	79	121
one-step	C49138	M	61	PeAF	Cryoballoon	2	2	CRO PVI	100	9.5	575	WM	30	N	good		58	3.3	37	106	60	3.5	42	88
one-step	C96848	F	71	PeAF	Cryoballoon	4	4	CRO PVI	66	9.7	350	LAC	26	N	good		57	3.4	34	156	57	3.3	32	144
one-step	D09992	M	68	PeAF	Cryoballoon	4	4	CRO PVI	123	7.4	321	WM	30	DEAD	good	epilepsy，infected	64	3.9	82	126	68	4.5	63	628
one-step	C07964	F	81	PeAF	RF	4	3	RF PVI	113	14.5	761	WM	30	N	good		62	3.2	44	129	59	3.4	44	68
one-step	B20265	M	67	PaAF	RF	2	3	RF PVI	117	5.1	1230	WM	27	N	good		66	3.8	68	136	60	3.7	56	158
one-step	B76086	M	70	PaAF	RF	2	2	RF PVI	168	8.5	935	WM	21	N	good		62	3.4	44	129	59	3.3	44	68
one-step	C24300	M	69	PaAF	RF	2	2	RF PVI	173	5.1	672	WM	30	N	good		66	4.4	67	120	59	4.2	68	95
one-step	A18859	M	70	PaAF	RF	2	3	RF PVI	99	6.4	642	WM	30	N	good		50	3.9	80	274	60	3.8	50	40
one-step	C19009	M	67	PaAF	RF	3	3	RF PVI	117	4.4	702	WM	33	N	good		65	4.4	78	16	58	4	60	60
one-step	B07127	F	74	PaAF	RF	3	4	RF PVI	85	7.2	383	WM	30	N	good		58	3.8	52	88	59	3.4	44	68
one-step	956369	F	80	PaAF	RF	4	2	RF PVI	101	11	182	WM	27	Y	good		61	4	63	158	61	4.5	114	209
one-step	B82534	F	71	PaAF	RF	4	3	RF PVI	95	8.7	122	WM	24	Y	good		68	3.6	42	43	53	4	79	80
one-step	C21353	F	62	PaAF	RF	4	3	RF PVI	72	11.8	91	WM	24	Y	good		53	4	79	80	63	4	70	186
one-step	C10944	F	70	PaAF	RF	2	3	RF PVI	171	7.2	267	WM	30	Y	good		62	4.2	63	45	61	4.6	69	197
one-step	C82079	F	68	PaAF	RF	2	2	RF PVI	111	10.2	92	WM	30	Y	good		61	4	63	158	61	4.5	114	209
one-step	B38756	M	63	PaAF	RF	1	3	RF PVI	78	4.1	369	WM	27	Y	good		57	3.8	73	54	56	4.1	70	177
one-step	C52739	M	71	PaAF	RF	5	4	RF PVI	96	8.5	103	WM	24	Y	residual shunt		65	3.6	63	314	59	4.2	68	95
one-step	B01217	F	66	PaAF	RF	6	4	RF PVI	124	7.6	1340	WM	21	N	good		60	3.8	50	40	60	4	80	130
one-step	B22605	M	52	PaAF	RF	3	3	RF PVI	81	7.7	1220	WM	27	N	good		61	4.5	114	209	61	4.5	114	209
one-step	B65729	M	41	PaAF	RF	5	3	RF PVI	138	6.8	992	WM	33	N	good		63	4.3	95	332	59	4.2	68	52
one-step	995123	F	73	PaAF	RF	4	3	RF PVI	176	6.5	940	WM	27	N	good		59	4.4	60	141	60	3.7	56	158
one-step	B62649	F	58	PaAF	RF	5	3	RF PVI	104	7.3	940	WM	21	N	good		61	4.6	98	684	64	4.6	100	655
one-step	C04015	F	79	PaAF	RF	3	3	RF PVI	85	10	780	WM	24	N	good		58	3.8	52	88	59	3.4	44	68
one-step	C60709	M	72	PaAF	RF	1	1	RF PVI	81	7.1	397	LAC	22	N	good		59	3.4	56	155	57	3.6	62	136
one-step	C85060	M	67	PaAF	RF	1	2	RF PVI	134	7.3	271	WM	33	N	good		60	3.8	50	40	60	4	80	130
one-step	C15987	F	58	PaAF	Cryoballoon	3	2	CRO PVI	117	8.3	719	WM	27	N	good		67	3.1	38	32	68	3.2	35	50
one-step	C38728	M	63	PaAF	Cryoballoon	2	1	CRO PVI	107	9.6	589	WM	30	N	good		58	4	60	360	60	3.8	50	241
one-step	C34240	F	65	PaAF	Cryoballoon	3	3	CRO PVI	80	11.8	614	WM	30	N	good		60	4.2	80	130	63	4.3	95	332
one-step	C63017	F	57	PaAF	Cryoballoon	1	2	CRO PVI	86	9.6	383	LAC	22	N	good		65	3.8	49	121	66	3.7	46	46
one-step	C54506	F	66	PaAF	Cryoballoon	3	3	CRO PVI	74	19.5	432	WM	21	N	good		65	3.2	46	31	67	3.5	57	138
one-step	B35961	M	69	PaAF	Cryoballoon	3	2	CRO PVI	138	12.4	373	LAC	24	N	good		58	4	60	360	60	3.8	50	241
one-step	C63206	M	68	PaAF	Cryoballoon	2	3	CRO PVI	94	10	381	LAC	28	N	residual shunt		61	4.1	63	101	64	3.2	41	93
one-step	C69342	F	62	PaAF	Cryoballoon	2	1	CRO PVI	80	8.9	346	LAC	24	N	good		58	3.8	60	360	60	3.7	50	180
one-step	D03506	M	85	PaAF	Cryoballoon	4	3	CRO PVI	72	10.1	428	WM	27	N	good		61	4	57	80	58	4	53	70
one-step	C52814	M	53	PaAF	Cryoballoon	2	3	CRO PVI	89	10.7	101	WM	27	Y	good		64	3.9	63	39	63	4.2	75	104
one-step	C43999	M	68	PaAF	Cryoballoon	1	2	CRO PVI	89	9.7	109	WM	27	Y	good		67	3.1	35	405	62	3.7	53	586
one-step	C56688	F	50	PaAF	Cryoballoon	6	3	CRO PVI	96	13.3	300	WM	27	Y	good		57	3.8	55	48	63	4.2	63	158
one-step	C56779	F	79	PaAF	Cryoballoon	3	2	CRO PVI	100	8.5	129	WM	21	Y	good		62	3.3	42	41	57	3.8	55	446
one-step	C65915	M	68	PaAF	Cryoballoon	2	1	CRO PVI	108	15.4	122	WM	27	Y	good		64	3.9	63	39	63	4	73	136
one-step	C56712	M	69	PaAF	Cryoballoon	3	3	CRO PVI	88	10	114	WM	24	Y	good		60	3.3	40	61	57	3.8	55	143
one-step	C77461	F	61	PaAF	Cryoballoon	3	3	CRO PVI	86	11.1	97	WM	27	Y	not good	cerebral hemorrhage	69	3.9	70	54	58	4.1	88	365
one-step	993762	F	82	PaAF	RF	2	3	RF PVI	131	11	381	LAC	22	N	residual shunt		62	3.7	46	140	61	3.5	40	128
one-step	B90115	F	71	PaAF	Cryoballoon	5	3	CRO PVI	156	9.8	635	WM	24	N	good		64	3.7	55	558	64	3.7	47	186
one-step	636671	M	64	PaAF	Cryoballoon	2	2	CRO PVI	95	9.7	589	WM	27	N	residual shunt		59	4.5	64	93	60	3	42	12
one-step	C08366	M	71	PaAF	Cryoballoon	5	3	CRO PVI	113	7.2	642	WM	30	N	good		69	3.9	70	54	61	3.9	53	101
one-step	701595	F	73	PaAF	Cryoballoon	5	3	CRO PVI	100	9	465	WM	33	N	residual shunt		58	3.8	60	164	57	3.8	55	140
one-step	C38031	F	69	PaAF	Cryoballoon	6	4	CRO PVI	116	12.7	1425	WM	27	N	good		62	3.5	43	72	66	3.5	38	38
one-step	486380	F	84	PaAF	Cryoballoon	3	3	CRO PVI	87	8.3	422	WM	21	N	residual shunt		57	4.6	74	323	59	4.5	64	93
one-step	C54098	M	66	PaAF	Cryoballoon	5	4	CRO PVI	101	10.1	436	WM	24	N	good		65	4	56	19	68	4	59	81
one-step	C50436	M	45	PaAF	Cryoballoon	3	3	CRO PVI	92	10.6	415	WM	30	N	good		68	4	59	81	59	3.3	38	16
one-step	503946	M	73	PaAF	Cryoballoon	4	2	CRO PVI	99	8.8	411	WM	21	N	good		61	3.7	50	83	65	4	67	119
one-step	C61685	F	66	PaAF	Cryoballoon	2	3	CRO PVI	107	7.2	390	LAC	32	N	good		56	4.6	76	108	55	4	115	174
one-step	C52495	F	68	PaAF	Cryoballoon	3	3	CRO PVI	96	12.1	386	WM	24	N	residual shunt		66	3.1	38	93	62	3.5	43	72
one-step	837895	F	66	PaAF	Cryoballoon	1	2	CRO PVI	84	6	373	WM	21	N	good		69	3.9	70	54	61	3.9	53	101
one-step	C71660	F	82	PaAF	Cryoballoon	3	2	CRO PVI	97	11.3	334	WM	24	N	good		58	3.8	60	164	57	3.8	55	140
one-step	C77003	F	72	PaAF	Cryoballoon	3	2	CRO PVI	90	10.4	317	WM	24	N	good		62	3.5	43	72	66	3.5	38	38
one-step	C75062	F	69	PaAF	Cryoballoon	3	2	CRO PVI	86	9.7	292	LAC	20	N	good		57	4.6	74	323	59	4.5	64	93
one-step	C82210	M	77	PaAF	Cryoballoon	3	1	CRO PVI	76	7.5	283	WM	24	N	good		65	4	56	19	68	4	59	81
one-step	C87841	F	84	PaAF	Cryoballoon	3	2	CRO PVI	79	15	255	WM	30	N	good		68	4	59	81	59	3.3	38	16
one-step	592434	F	83	PaAF	Cryoballoon	2	3	CRO PVI	84	15.6	233	WM	27	N	displacement		61	3.7	50	83	65	4	67	119
one-step	C96235	F	62	PaAF	Cryoballoon	1	2	CRO PVI	70	7.7	1205	WM	33	N	good		56	4.6	76	108	55	4	115	174
one-step	521988	M	68	PaAF	RF	3	3	RF PVI	90	10.7	401	LAC	18	N	good		66	3.1	38	93	62	3.5	43	72
one-step	D01592	M	73	PaAF	RF	4	3	RF PVI	164	11.4	173	LAC	24	N	good		56	4.6	76	108	55	4	115	174
one-step	B20265	M	67	PaAF	RF	4	4	RF PVI	99	11.8	1230	WM	27	N	good		66	3.8	68	136	57	3.8	55	140
one-step	B76086	M	70	PaAF	RF	4	3	RF PVI	108	7.4	935	WM	21	N	good		56	4.6	76	108	55	4	115	174
one-step	C24300	M	69	PaAF	RF	3	4	RF PVI	161	9.6	672	WM	30	N	good		66	4.4	67	120	65	4.4	78	16
one-step	A18859	M	70	PaAF	RF	2	3	RF PVI	122	8.9	642	WM	30	N	good		50	3.9	80	274	69	3.9	70	154
one-step	C19009	M	67	PaAF	RF	3	2	RF PVI	138	8.3	702	WM	33	N	good		65	4.4	78	16	65	4.3	70	29
one-step	B07127	F	74	PaAF	RF	5	4	RF PVI	182	7.8	382	WM	30	N	good		66	3.6	49	91	62	3.5	43	70
one-step	B01217	F	66	PaAF	RF	4	4	RF PVI	128	7.4	1340	WM	21	N	good		60	3.8	50	40	50	3.9	80	74
one-step	B22605	M	52	PaAF	RF	3	3	RF PVI	157	8.2	1220	WM	27	N	good		61	4.5	114	209	60	4.3	70	54
one-step	B65729	M	41	PaAF	RF	3	3	RF PVI	114	10.2	992	WM	33	N	good		63	4.3	95	332	58	4.5	102	164
one-step	995123	F	73	PaAF	RF	3	3	RF PVI	178	8.3	940	WM	27	N	good		59	4.4	60	141	60	3.7	56	158
one-step	B62649	F	58	PaAF	RF	4	3	RF PVI	102	7	940	WM	21	N	good		61	4.6	98	684	64	4.6	100	655
one-step	C04015	F	79	PaAF	RF	4	4	RF PVI	90	9.9	780	WM	24	N	good		58	3.8	52	88	59	3.4	44	68
one-step	C39926	M	65	PeAF	RF	4	3	RF PVI	168	6.5	91	WM	27	Y	good		59	3.8	89	367	63	4.3	95	332
one-step	B82084	F	67	PeAF	RF	3	4	RF PVI+RL	129	10.5	100	WM	24	Y	good		66	5.7	170	251	65	5.8	173	363
one-step	B90115	F	71	PaAF	Cryoballoon	2	3	CRO PVI	81	9	635	WM	24	N	good		64	3.7	55	558	64	3.7	47	186
one-step	636671	M	64	PaAF	Cryoballoon	3	2	CRO PVI	80	8	589	WM	27	N	residual shunt		59	4.5	64	93	60	3	42	12
one-step	C54506	F	66	PaAF	Cryoballoon	5	4	CRO PVI	75	7.9	432	WM	21	N	good		65	3.2	46	31	66	3.1	38	93
one-step	B35961	M	69	PaAF	Cryoballoon	4	4	CRO PVI	101	15.5	373	LAC	24	N	good		59	4.5	64	93	60	3	42	12
one-step	C63206	M	68	PaAF	Cryoballoon	3	3	CRO PVI	100	9.8	381	LAC	28	N	residual shunt		61	4.1	63	101	64	3.2	41	93
one-step	C69342	F	62	PaAF	Cryoballoon	3	3	CRO PVI	93	6.6	346	LAC	24	N	good		65	3.8	49	121	66	3.7	46	46
ablation	C03664	F	57	PeAF	RF	5	3	RF PVI+RL	134	5.9	1282			N			68	3.6	45	64	67	3.4	43	64
ablation	589311	M	43	PeAF	RF	3	3	RF PVI+RL	116	3.6	98			Y			67	3.4	38	37	71	3.7	42	35
ablation	C05079	M	55	PeAF	RF	2	2	RF PVI+RL	168	6.8	99			Y			62	5.2	113	752	64	5.5	118	790
ablation	C05137	F	74	PeAF	RF	3	3	RF PVI+RL	177	4	1113			N			60	4	79	102	55	4	87	87
ablation	C06597	M	66	PeAF	RF	3	2	RF PVI+RL+FL	187	3.7	120			N			62	4	82	90	68	3.6	81	91
ablation	C07963	F	64	PeAF	RF	6	4	RF PVI+RL	149	0.6	486			N			47	4.4	86	378	47	4.4	85	401
ablation	C07535	F	77	PeAF	RF	4	3	RF PVI+RL+FL	151	6.1	1163			N			61	3.9	81	77	62	3.7	73	59
ablation	C09195	M	72	PeAF	RF	5	3	RF PVI+RL	116	3.7	168			Y			49	4	84	331	48	4	91	344
ablation	C09372	M	57	PeAF	RF	3	3	RF PVI+ML	158	4.5	369			N			60	4.1	89	120	60	3.7	89	103
ablation	B30128	M	55	PeAF	RF	3	4	RF PVI+RL	126	3.3	330			N			61	4.5	45	231	56	4.8	46	261
ablation	C11683	M	63	PeAF	RF	2	2	RF PVI+RL	121	2.9	722			N			57	4.4	73	278	53	4.8	71	345
ablation	C13288	M	67	PeAF	RF	2	3	RF PVI+RL	129	3.8	646			N			52	4.6	125	253	48	4.6	115	306
ablation	C02476	F	74	PeAF	RF	4	3	RF PVI+RL	120	5.8	621			N			65	3.5	58	213	65	3.4	56	253
ablation	C13335	M	51	PeAF	RF	3	3	RF PVI+RL	125	7.1	597			N			59	4.9	80	84	61	5.1	80	60
ablation	C11959	F	83	PeAF	Cryoballoon	6	4	CRO PVI	71	4.5	96			Y			54	4.1	72	587	50	3.7	79	452
ablation	B92916	M	56	PeAF	Cryoballoon	3	4	CRO PVI+RL	126	8.8	879			N			63	4.1	72	146	59	3.7	75	166
ablation	C15968	M	58	PeAF	Cryoballoon	5	4	CRO PVI	64	5.5	364			N			61	4.5	88	225	67	4.9	84	290
ablation	C15987	F	65	PeAF	Cryoballoon	1	3	CRO PVI+RL	77	7.1	1215			N			62	4.1	87	64	57	3.7	96	47
ablation	C16200	F	60	PeAF	Cryoballoon	1	0	CRO PVI	116	5.7	98			Y			64	1.8	21	206	61	1.9	23	198
ablation	C17116	M	59	PeAF	Cryoballoon	3	3	CRO PVI+TL	105	5.7	466			N			61	3.6	54	100	64	3.5	56	120
ablation	C17201	M	61	PeAF	Cryoballoon	4	3	CRO PVI	115	5.4	1138			N			64	3.9	53	66	63	4.1	50	49
ablation	C17441	M	58	PeAF	Cryoballoon	1	3	CRO PVI+RL	116	12.5	723			N			61	4.5	98	285	67	4.9	96	308
ablation	C18580	M	63	PeAF	Cryoballoon	4	4	CRO PVI+RL	112	12.9	102			Y			66	3.3	95	209	65	3.1	102	159
ablation	C18498	M	50	PeAF	Cryoballoon	0	1	CRO PVI	70	4.8	93			Y			62	4.1	96	462	65	4.2	103	323
ablation	C20990	M	67	PeAF	Cryoballoon	2	2	CRO PVI	89	6.1	94			Y			65	3.8	54	157	60	4.1	59	143
ablation	C21940	F	78	PeAF	Cryoballoon	3	4	CRO PVI	61	5.7	526			N			67	3.9	69	108	60	3.7	65	93
ablation	C22029	M	66	PeAF	Cryoballoon	3	3	CRO PVI	85	6.6	318			N			57	4.9	153	476	58	4.6	161	576
ablation	C22210	F	81	PeAF	RF	3	2	RF PVI+ML	137	3.4	826			N			65	3.7	42	112	68	4.1	42	106
ablation	C22772	M	60	PaAF	RF	2	3	RF PVI	172	3.5	661			N			60	3.9	58	194	55	3.7	63	202
ablation	C22224	M	67	PaAF	RF	2	2	RF PVI	125	3.6	373			Y			40	5.9	105	178	44	6.1	101	144
ablation	C23002	M	72	PaAF	RF	2	1	RF PVI	113	4.5	406			N			57	4.4	73	124	56	4.4	69	107
ablation	976421	M	70	PaAF	RF	2	3	RF PVI	92	3.3	152			N			47	3.8	88	30	48	4	87	35
ablation	C23141	M	67	PaAF	RF	3	2	RF PVI	127	4.2	650			N			61	3.1	45	281	64	3.1	41	332
ablation	C24320	F	67	PaAF	RF	3	3	RF PVI	106	3.2	739			N			42	3.9	64	148	42	4	64	135
ablation	C24300	F	80	PaAF	RF	4	2	RF PVI	79	3.2	1148			N			52	3.6	56	101	53	4	59	125
ablation	C25376	F	76	PaAF	RF	4	2	RF PVI	91	3.7	109			N			58	3.9	58	172	53	3.6	59	138
ablation	C25665	F	68	PaAF	RF	3	2	RF PVI	100	4.1	283			N			40	4.3	103	116	38	4	106	90
ablation	C26447	F	72	PaAF	RF	1	2	RF PVI	153	3.3	246			N			59	3.7	60	367	55	3.4	61	261
ablation	C26118	F	70	PaAF	RF	2	2	RF PVI	157	4.6	249			N			65	5.3	111	128	65	5.4	110	150
ablation	C26597	M	68	PaAF	RF	0	2	RF PVI	69	3	537			N			29	4.6	94	94	29	4.3	103	117
ablation	C27913	M	66	PaAF	RF	5	4	RF PVI	120	2.9	731			N			68	4.5	92	127	73	5	86	114
ablation	C28251	F	70	PaAF	RF	6	3	RF PVI	106	3.3	1130			N			70	4.3	81	31	71	3.9	74	29
ablation	C28202	M	51	PaAF	RF	2	2	RF PVI	145	3.7	547			N			61	4.5	96	432	60	4.4	92	462
ablation	C28770	M	40	PaAF	RF	4	3	RF PVI	75	3	623			N			61	3.9	55	475	66	3.9	53	565
ablation	C28786	F	73	PaAF	RF	4	3	RF PVI	109	4.9	255			N			63	4.9	127	12	62	5.4	140	10
ablation	C08366	F	62	PaAF	RF	5	3	RF PVI	115	3.4	103			N			52	5	130	128	53	4.9	120	147
ablation	C29193	F	72	PaAF	RF	2	2	RF PVI	86	3.8	1104			N			58	3.8	59	112	55	3.6	60	104
ablation	C29262	M	72	PaAF	RF	1	1	RF PVI	108	4.2	678			N			64	4	72	295	60	3.6	74	330
ablation	C31337	M	65	PaAF	RF	1	1	RF PVI	126	3.7	166			Y			57	4.9	136	42	62	5	141	53
ablation	C30281	F	58	PaAF	Cryoballoon	3	2	CRO PVI	148	5.3	321			N			61	3.7	57	731	65	3.8	62	570
ablation	C31363	M	67	PaAF	Cryoballoon	2	1	CRO PVI	118	5.5	139			N			58	4.4	63	792	55	4.3	63	737
ablation	B90115	F	68	PaAF	Cryoballoon	3	3	CRO PVI	101	5.6	96			Y			60	3.9	69	218	65	3.9	71	181
ablation	C31582	F	52	PaAF	Cryoballoon	1	2	CRO PVI	82	7.4	983			N			67	3.2	48	193	67	3.2	44	218
ablation	C30657	F	67	PaAF	Cryoballoon	3	3	CRO PVI	76	6.4	477			N			64	4	61	257	58	3.6	63	185
ablation	C31950	M	73	PaAF	Cryoballoon	2	2	CRO PVI	91	7.4	290			N			53	4.3	80	91	57	4.3	75	106
ablation	C32057	M	70	PaAF	Cryoballoon	1	3	CRO PVI	76	5.7	407			N			58	3.5	57	787	56	3.6	58	724
ablation	C33413	F	64	PaAF	Cryoballoon	2	0	CRO PVI	84	4.9	890			N			60	3.4	44	375	61	3.1	40	334
ablation	C34119	M	92	PaAF	Cryoballoon	4	3	CRO PVI	70	4	198			N			61	3.9	52	715	63	3.8	47	822
ablation	C34175	M	54	PaAF	Cryoballoon	1	2	CRO PVI	109	4.7	438			N			61	3.2	47	965	62	3.1	47	733
ablation	C34258	M	62	PaAF	Cryoballoon	1	2	CRO PVI	79	6.6	1245			N			56	3.7	51	45	51	3.8	48	35
ablation	C34294	F	48	PaAF	Cryoballoon	5	3	CRO PVI	112	7.2	436			Y			52	4.2	101	54	56	4.5	105	69
ablation	C34240	F	81	PaAF	Cryoballoon	3	2	CRO PVI	76	4.4	186			N			67	4.6	92	61	66	5.1	98	54
ablation	B38756	M	73	PaAF	Cryoballoon	2	1	CRO PVI	129	7	203			N			61	5	75	297	59	5.3	68	365
ablation	C35366	M	69	PaAF	Cryoballoon	3	3	CRO PVI	109	9.1	979			N			54	3.7	93	350	52	3.8	87	308
ablation	C36160	F	63	PaAF	Cryoballoon	2	2	CRO PVI	68	6	555			N			52	3.2	48	221	56	3.2	46	263
ablation	C36249	F	84	PaAF	RF	1	3	RF PVI	109	4.1	995			N			54	4.4	92	204	50	4.1	84	184
ablation	C37327	F	72	PaAF	Cryoballoon	5	3	CRO PVI	89	4.4	106			N			49	3.7	59	262	45	3.4	62	225
ablation	C36938	M	59	PaAF	Cryoballoon	2	1	CRO PVI	70	4.2	892			N			60	3.9	55	372	66	3.5	60	484
ablation	C37351	M	71	PaAF	Cryoballoon	5	2	CRO PVI	75	4.7	275			N			51	3.6	86	167	52	3.7	89	167
ablation	C37224	F	67	PaAF	Cryoballoon	5	2	CRO PVI	66	8.4	1212			N			60	4	68	43	65	4.2	73	54
ablation	C37373	F	71	PaAF	Cryoballoon	6	3	CRO PVI	94	5.9	677			N			58	3.3	63	287	52	3.6	68	293
ablation	912799	F	78	PaAF	Cryoballoon	3	3	CRO PVI	72	6.3	432			N			49	3.4	78	230	48	3.1	73	258
ablation	B50343	M	67	PaAF	Cryoballoon	5	4	CRO PVI	83	4.8	1012			N			57	4.1	62	65	53	3.8	58	60
ablation	C38487	M	41	PaAF	Cryoballoon	3	3	CRO PVI	80	5.7	773			N			52	3.2	61	275	54	3.5	64	305
ablation	C38514	M	74	PaAF	Cryoballoon	4	1	CRO PVI	133	4.3	673			N			59	4.6	87	164	59	5	82	169
ablation	C35137	F	72	PaAF	Cryoballoon	2	3	CRO PVI	66	4.7	99			Y			49	4	100	268	53	4.4	96	332
ablation	C38685	F	63	PaAF	Cryoballoon	3	3	CRO PVI	77	5.9	238			Y			58	4.4	92	205	55	4.1	89	238
ablation	C39088	F	69	PaAF	Cryoballoon	1	1	CRO PVI	96	7.4	570			N			58	4.3	52	42	64	4.7	51	34
ablation	C38728	F	88	PaAF	Cryoballoon	3	1	CRO PVI	83	9.4	948			N			66	5	95	316	64	5.1	103	269
ablation	C39814	F	70	PaAF	Cryoballoon	3	2	CRO PVI	111	4.1	1294			N			56	4.1	82	383	60	4	86	467
ablation	C39765	F	69	PaAF	Cryoballoon	2	2	CRO PVI	90	7.3	1264			N			63	4.2	101	407	61	3.8	110	497
ablation	C39882	M	81	PaAF	Cryoballoon	3	1	CRO PVI	81	8.2	829			N			49	4.9	93	303	48	5	100	318
ablation	C41636	F	78	PaAF	Cryoballoon	3	2	CRO PVI	126	9.6	1071			N			57	4.5	113	146	57	4.3	120	188
ablation	C41879	F	84	PaAF	Cryoballoon	1	2	CRO PVI	114	5.3	613			N			62	4.3	60	66	66	4.3	56	59
ablation	C36819	F	64	PaAF	Cryoballoon	0	1	CRO PVI	79	4.6	999			N			59	3.9	47	60	64	3.8	48	58
ablation	C42145	M	65	PaAF	RF	3	2	RF PVI	116	3.9	393			N			54	3.4	71	76	52	3.7	75	65
ablation	C41854	M	70	PaAF	RF	4	3	RF PVI	114	4.8	98			Y			56	4.3	77	304	56	4	82	307
ablation	901869	M	69	PaAF	RF	3	3	RF PVI	138	3.8	548			N			58	3.7	89	44	56	3.7	97	51
ablation	C42802	M	66	PaAF	RF	3	2	RF PVI	143	4.3	766			N			67	3.4	48	247	72	3.6	50	205
ablation	C43006	M	70	PaAF	RF	3	3	RF PVI	138	4.5	473			N			64	3.9	98	281	60	3.8	103	273
ablation	C43898	M	71	PaAF	RF	1	3	RF PVI	168	3.6	411			N			50	4	52	42	53	3.7	47	45
ablation	C44154	M	60	PaAF	RF	2	2	RF PVI	90	3.4	824			N			53	4.9	123	93	54	4.5	121	86
ablation	C44190	F	73	PaAF	RF	4	3	RF PVI	144	4.2	522			N			59	4.9	64	324	53	4.9	60	376
ablation	C46250	F	61	PaAF	RF	4	3	RF PVI	104	3.9	913			N			56	4.9	88	58	53	5.1	85	52
ablation	C46907	M	52	PaAF	RF	2	3	RF PVI	97	3.5	557			N			66	3.2	67	254	67	3	74	218
ablation	948156	M	38	PaAF	RF	3	2	RF PVI	80	4.8	1129			N			60	4.9	98	195	60	4.7	92	138
ablation	C47038	F	77	PaAF	RF	2	3	RF PVI	165	4.3	119			N			58	3.8	95	337	58	4	96	344
ablation	C47057	F	52	PaAF	RF	4	3	RF PVI	120	4.8	181			N			56	3.8	57	37	62	3.9	63	43
ablation	C47081	F	81	PaAF	RF	3	3	RF PVI	137	2.8	921			N			58	4.7	94	70	61	4.8	86	56
ablation	C47670	M	61	PeAF	RF	3	3	RF PVI+RL+FL	137	4.2	124			Y			53	3.5	46	962	55	3.6	48	1135
ablation	C47888	F	62	PeAF	RF	3	3	RF PVI+RL	203	5.7	199			N			53	4.6	83	244	48	5.1	89	307
ablation	C47998	F	72	PaAF	Cryoballoon	2	3	CRO PVI	76	5.2	1175			N			67	3.2	45	197	63	3.3	41	152
ablation	C48061	M	62	PaAF	Cryoballoon	3	1	CRO PVI	117	5.4	750			N			63	3.8	61	55	65	4	59	46
ablation	C48292	F	71	PaAF	Cryoballoon	4	4	CRO PVI	74	6.6	627			N			67	4.4	92	297	60	4	99	336
ablation	C48065	M	66	PaAF	Cryoballoon	3	4	CRO PVI	114	5.9	778			N			63	4.8	67	46	62	5.1	74	45
ablation	C4875	M	61	PaAF	Cryoballoon	3	2	CRO PVI	82	5.4	228			Y			61	4.8	115	27	56	4.6	122	22
ablation	948168	F	64	PaAF	Cryoballoon	2	2	CRO PVI	72	4.8	1147			N			68	3.8	84	387	63	4	92	379
